# Supplementary material for: Continuous high-fat high-sugar diet overrides the therapeutic potential of fecal microbiota transplantation from exercised and/or inulin-conditioned donors in obese mice
Source: PLoS One. 2026 May 12;21(5):e0349286. doi: 10.1371/journal.pone.0349286 (PMC13166953; doi:10.1371/journal.pone.0349286)
Supplement: S1 Appendix — (ZIP) [file pone.0349286.s001.zip]

Archive with 16 entries (16 files):
- Underlying data for Fig 2.pdf
- __MACOSX/._Underlying data for Fig 2.pdf
- Underlying data for Fig 3.xlsx
- __MACOSX/._Underlying data for Fig 3.xlsx
- Underlying data for Fig 4.pdf
- __MACOSX/._Underlying data for Fig 4.pdf
- Underlying data for Fig 5.xlsx
- __MACOSX/._Underlying data for Fig 5.xlsx
- Underlying data for Fig 6.pdf
- __MACOSX/._Underlying data for Fig 6.pdf
- Underlying data for Fig 7.pdf
- __MACOSX/._Underlying data for Fig 7.pdf
- Underlying data for Fig 8.pdf
- __MACOSX/._Underlying data for Fig 8.pdf
- Underlying data for Fig 9.pdf
- __MACOSX/._Underlying data for Fig 9.pdf
