# Supplementary material for: Continuous high-fat high-sugar diet overrides the therapeutic potential of fecal microbiota transplantation from exercised and/or inulin-conditioned donors in obese mice
Source: PLoS One. 2026 May 12;21(5):e0349286. doi: 10.1371/journal.pone.0349286 (PMC13166953; doi:10.1371/journal.pone.0349286)
Supplement: S1 Appendix — (ZIP) [file pone.0349286.s001.zip › Underlying data for Fig 3.xlsx]

## Sheet: family_group 1
Group	d__Bacteria;p__Bacteroidota;c__Bacteroidia;o__Bacteroidales;f__Bacteroidaceae	d__Bacteria;p__Verrucomicrobiota;c__Verrucomicrobiae;o__Verrucomicrobiales;f__Akkermansiaceae	d__Bacteria;p__Firmicutes;c__Bacilli;o__Lactobacillales;f__Streptococcaceae	d__Bacteria;p__Firmicutes;c__Bacilli;o__Erysipelotrichales;f__Erysipelotrichaceae	d__Bacteria;p__Bacteroidota;c__Bacteroidia;o__Bacteroidales;f__Rikenellaceae	d__Bacteria;p__Bacteroidota;c__Bacteroidia;o__Bacteroidales;f__Muribaculaceae	d__Bacteria;p__Firmicutes;c__Bacilli;o__Lactobacillales;f__Lactobacillaceae	d__Bacteria;p__Firmicutes;c__Clostridia;o__Lachnospirales;f__Lachnospiraceae	d__Bacteria;p__Bacteroidota;c__Bacteroidia;o__Bacteroidales;f__Prevotellaceae	d__Bacteria;p__Firmicutes;c__Clostridia;o__Oscillospirales;f__Oscillospiraceae	d__Bacteria;p__Firmicutes;c__Clostridia;o__Clostridiales;f__Clostridiaceae	d__Bacteria;p__Actinobacteriota;c__Coriobacteriia;o__Coriobacteriales;f__Atopobiaceae	d__Bacteria;p__Firmicutes;c__Clostridia;o__Oscillospirales;f__Ruminococcaceae	d__Bacteria;p__Firmicutes;c__Clostridia;o__Oscillospirales;f__[Eubacterium]_coprostanoligenes_group	d__Bacteria;__;__;__;__	d__Bacteria;p__Proteobacteria;c__Gammaproteobacteria;o__Enterobacterales;__	d__Bacteria;p__Firmicutes;c__Clostridia;o__Clostridia_UCG-014;f__Clostridia_UCG-014	d__Bacteria;p__Firmicutes;c__Bacilli;o__Erysipelotrichales;f__Erysipelatoclostridiaceae	d__Bacteria;p__Firmicutes;c__Clostridia;o__Peptococcales;f__Peptococcaceae	d__Bacteria;p__Proteobacteria;c__Alphaproteobacteria;o__Rhodospirillales;f__uncultured	d__Bacteria;p__Actinobacteriota;c__Coriobacteriia;o__Coriobacteriales;f__Eggerthellaceae	d__Bacteria;p__Firmicutes;c__Clostridia;o__Peptostreptococcales-Tissierellales;f__Anaerovoracaceae	d__Bacteria;p__Firmicutes;c__Clostridia;o__Clostridia_vadinBB60_group;f__Clostridia_vadinBB60_group	d__Bacteria;p__Firmicutes;c__Clostridia;o__Oscillospirales;__	d__Bacteria;p__Firmicutes;c__Clostridia;o__Oscillospirales;f__Butyricicoccaceae	d__Bacteria;p__Firmicutes;c__Clostridia;__;__	d__Bacteria;p__Firmicutes;c__Clostridia;o__Oscillospirales;f__UCG-010	d__Bacteria;p__Firmicutes;c__Clostridia;o__Peptostreptococcales-Tissierellales;__	d__Bacteria;p__Proteobacteria;c__Gammaproteobacteria;o__Pseudomonadales;f__Moraxellaceae	d__Bacteria;p__Firmicutes;c__Clostridia;o__Christensenellales;f__Christensenellaceae	d__Bacteria;p__Firmicutes;c__Bacilli;o__Staphylococcales;f__Staphylococcaceae	d__Bacteria;p__Firmicutes;c__Clostridia;o__Peptostreptococcales-Tissierellales;f__Peptostreptococcaceae	d__Bacteria;p__Firmicutes;c__Bacilli;o__RF39;f__RF39	d__Bacteria;p__Bacteroidota;c__Bacteroidia;o__Bacteroidales;__	d__Bacteria;p__Firmicutes;c__Bacilli;o__Lactobacillales;f__Enterococcaceae	Unassigned;__;__;__;__	d__Bacteria;p__Desulfobacterota;c__Desulfovibrionia;o__Desulfovibrionales;f__Desulfovibrionaceae	d__Bacteria;p__Proteobacteria;c__Alphaproteobacteria;o__Rhizobiales;f__Beijerinckiaceae	d__Bacteria;p__Bacteroidota;c__Bacteroidia;o__Bacteroidales;f__Tannerellaceae	d__Bacteria;p__Proteobacteria;c__Gammaproteobacteria;o__Enterobacterales;f__Enterobacteriaceae	d__Bacteria;p__Firmicutes;c__Clostridia;o__Eubacteriales;f__Anaerofustaceae	d__Bacteria;p__Firmicutes;c__Bacilli;o__Acholeplasmatales;f__Acholeplasmataceae	d__Bacteria;p__Cyanobacteria;c__Cyanobacteriia;o__Synechococcales;f__Cyanobiaceae	d__Bacteria;p__Bacteroidota;c__Bacteroidia;o__Bacteroidales;f__Barnesiellaceae	d__Bacteria;p__Deferribacterota;c__Deferribacteres;o__Deferribacterales;f__Deferribacteraceae	d__Bacteria;p__Proteobacteria;c__Alphaproteobacteria;o__Sphingomonadales;f__Sphingomonadaceae	d__Bacteria;p__Bacteroidota;c__Bacteroidia;o__Bacteroidales;f__Marinifilaceae	d__Bacteria;p__Proteobacteria;c__Gammaproteobacteria;o__Enterobacterales;f__Pectobacteriaceae	d__Bacteria;p__Bdellovibrionota;c__Oligoflexia;o__Silvanigrellales;f__Silvanigrellaceae
Sed	16459.3	2273.5	8.16667	8147.17	971.5	2688.33	466	1049.5	2070.83	1212.67	0	131.5	228	134.833	2	90.6667	743.5	20.3333	84.6667	0	82.5	11.6667	215	161.333	29.5	38.8333	2.5	150.167	0	6.5	2.33333	0	15.8333	3.66667	0	0	0	0	0	1.16667	0	0	0	0.666667	0	0	0	0	0
Ex	16563.7	1840.33	11.5	6792	1221.83	2992.67	722.167	2136	1868.83	1432	356.833	179.333	253.333	128.667	2.33333	344.5	916	29.3333	103.333	0	77.8333	8.16667	352.833	209	27.8333	67.3333	5.66667	122.833	0	8.83333	2	6.5	16.8333	6.66667	0.5	0	0	0	0	3.16667	0	0	0.833333	3.16667	0	0	0	0	0
Sed + Inu	17558.3	607.333	3.33333	6342.83	919.5	2243.33	823	997.833	1287.83	898.833	0	1319.33	52.1667	22.6667	1.66667	153.667	673.833	3.5	16.3333	1880.83	40.5	5.66667	926.833	113.333	10.1667	450	1.66667	0	0	0.333333	0	0	11.1667	3.83333	0	0	0	0	0	1.33333	0	0	0	0.333333	0	0	0	0	0
Ex + Inu	20109.5	371.667	3.66667	6435.83	698.833	2208.5	380.333	1584.5	1427.33	824	0	667.333	57	45.5	1.33333	179.833	681.167	19.5	11.3333	0	91.6667	12.5	330.5	45	1.83333	405.5	0.5	0	0	1.16667	0.166667	0	10.6667	15	0	0	0	0	0	0	0	0	1.5	0	0	0	0	0	0
Sham pre	12957.5	0	79	445.25	4676.12	3647.62	852.25	9096.38	457	3474.88	448.875	0	815	205.25	325.375	83.25	224.625	103	146.25	0	91.5	82.875	8	97	58.5	50.75	59.25	0.375	1.875	14.125	0.5	0	9.25	3.125	0	0	0	1.125	0	1	0.625	0	0	2.875	0	0	0	0	0
Sed-R pre	12803.9	0	83	355.75	3352.25	3893.88	1936.62	10461.5	718.75	4209	615	0	1031.62	205.625	415.125	94	95.125	136.625	148.375	0	126.75	81.875	16.625	113.375	42.25	56.75	71.5	4.25	0	14.625	0	0	3.875	9.75	3.375	0	0	0.25	0	3.125	0	0	0	1.375	0	0.375	0	0	0
Ex-R pre	12330.1	0	64	1004.88	4378	3430.75	1844.25	7537.5	753.75	2970.62	426.625	0	733.25	152.25	288.75	64.375	126.25	96.25	102	0	90.125	103	9.125	88.75	29.5	45.375	49.625	0.75	0	6.125	1.75	0	5.25	5	0	0	0	0	0	0	0	0	0	0.75	0	0	0	0.375	0
Sed + Inu-R pre	12487.8	0	61.625	924	4092.12	3891.25	1807.5	8792.38	552.375	3894.25	683.625	0	759.5	170.125	364.875	132.75	139	124.875	137.875	0	111.875	91.25	10	107.25	69.625	49.625	60.25	0	0	10	0.875	0	4.25	6.875	0.75	0	0	0	0	1.25	0.375	0	0	3.875	0	0.25	0	0	0
Ex + Inu-R pre	12161.4	0	118.875	1134.12	3629.75	3562.62	1979.88	9524	576.625	3515.38	511.75	0	847.625	232.625	358.125	133.5	104.5	90.75	137.5	0	127.125	126.75	16.875	119.5	32.625	38.625	65.625	3.875	0	18.875	0.875	0	6.75	7.375	2	0.5	0	0	0	2.5	0	0	0	0	0	0	0	0	0
Sham post	22239.5	3198.12	172.5	1307.38	0	1912	157.75	6775.62	221.375	2542	488.25	73.375	429.125	110.125	75	650	15	394.125	32.5	0	136.75	100.625	0	33.375	12.25	13.375	0	0	0.625	0	0.75	38.5	0	3.75	9.5	0	0	0	0	1.125	0	0	0	0	0	0	0	0.625	0
Sed-R post	15604.8	1082.25	156	1622.38	3909.38	1871.38	2296.25	8236.12	511.75	2933.12	394.375	373.875	790.625	92.375	179.625	66.5	65.5	133.375	115.75	25.875	103.375	46	12.125	99.5	68.375	28.125	33.375	12.875	0	14.625	3.5	0	3	5.75	0	0	0	0.25	0	0	0	0	0	1.75	0	0.625	0	0	0
Ex-R post	12088.8	10633.9	141.75	1328.25	3725.25	2231.12	1056	5304.75	614.875	2498.25	222.25	592.25	556	221	152.5	159	186.875	164.5	108.75	23.5	67	42.125	7.75	63	73.125	26	22.375	35.75	0	11.125	29.875	72.375	6.875	5.125	0	0	0	0	0	1.75	0.25	0	0	1.125	0	0.75	0	0	0
Sed + Inu-R post	11038	13370.9	64.25	808.25	3894.38	2210.25	1089.75	3663.62	898.375	1935.25	200.875	286	471.375	208	50.25	69	110.25	295.625	95.375	76.5	53.25	29.25	5.875	78.375	46	17.5	21.25	0	0	10.25	0.5	0	3.125	5	0	0	0	0.625	0	2.5	0	0	0	1.25	0	0	0	0	0
Ex + Inu-R post	9899	12787.5	98.375	974.75	2558.38	1713.75	622.875	3659.88	1153.62	2128.12	3.75	404.25	522.75	205.25	56.5	82	203.25	464.875	137	0	28.625	36.25	5	93.875	31.375	15.875	8.125	2.25	0	10.25	23.75	0	3.375	7.125	0	0	0	0.25	0	3.25	0	0	0	2.375	0	0	0	1	0
Abx	119	6.25	71738.5	30.75	15	155	33.5	73.5	20.75	13.25	22.5	0	6	0	0	63.25	1.25	0	0	0	0.5	0	0	0	0	1	0	0	316.75	0	125.75	19	0	0	33.5	18	3.25	0	4.25	0	0	2.25	0	0	1.75	0	1.5	0	1
[truncated: 28 more columns]
