# Supplementary material for: Continuous high-fat high-sugar diet overrides the therapeutic potential of fecal microbiota transplantation from exercised and/or inulin-conditioned donors in obese mice
Source: PLoS One. 2026 May 12;21(5):e0349286. doi: 10.1371/journal.pone.0349286 (PMC13166953; doi:10.1371/journal.pone.0349286)
Supplement: S1 Appendix — (ZIP) [file pone.0349286.s001.zip › Underlying data for Fig 5.xlsx]

## Sheet: Sheet 1
"Donor"
Feature	Feature	Feature	Feature	Feature	Feature	Feature	LDA	Group	Value	PValue
d__Bacteria	p__Firmicutes	c__Clostridia	o__Oscillospirales	f__Oscillospiraceae	g__Flavonifractor	__	2.66924	Sed	2.36937	0.0463198
d__Bacteria	p__Firmicutes	c__Clostridia	o__Lachnospirales	f__Lachnospiraceae	g__Lachnoclostridium		3.71874	Ex	3.12185	0.0163092
d__Bacteria	p__Firmicutes	c__Clostridia	o__Lachnospirales	f__Lachnospiraceae	g__Lachnospiraceae_UCG_004	__	2.95333	Ex	2.37818	0.037373
d__Bacteria	p__Firmicutes	c__Clostridia	o__Clostridia_vadinBB60_group	f__Clostridia_vadinBB60_group	g__Clostridia_vadinBB60_group	s__unidentified	2.37704	Ex	2.37539	0.0222296
d__Bacteria	p__Bacteroidota	c__Bacteroidia	o__Bacteroidales	f__Prevotellaceae	g__Alloprevotella	__	1.94918	Ex	2.2845	0.00739713
Feature	Feature	Feature	Feature	Feature	Feature	Feature	LDA	Group	Value	PValue
d__Bacteria	p__Firmicutes	c__Clostridia	o__Oscillospirales	f__Oscillospiraceae	g__Colidextribacter	s__Firmicutes_bacterium	3.83319	Sed	3.30077	0.0163092
d__Bacteria	p__Firmicutes	c__Clostridia	o__Oscillospirales	f___Eubacterium__coprostanoligenes_group	g___Eubacterium__coprostanoligenes_group	__	3.55661	Sed	3.15824	0.00394775
d__Bacteria	p__Firmicutes	c__Clostridia	o__Oscillospirales	f__Ruminococcaceae	g__Anaerotruncus	s__Anaerotruncus_sp_	3.52446	Sed	3.16916	0.00388491
d__Bacteria	p__Firmicutes	c__Clostridia	o__Oscillospirales	f__Oscillospiraceae	g__NK4A214_group	s__unidentified	3.36238	Sed	2.71665	0.0104056
d__Bacteria	p__Firmicutes	c__Clostridia	o__Lachnospirales	f__Lachnospiraceae	g__Marvinbryantia	s__Clostridiales_bacterium	3.12375	Sed	2.6443	0.00394775
d__Bacteria	p__Firmicutes	c__Clostridia	o__Clostridia_vadinBB60_group	f__Clostridia_vadinBB60_group	g__Clostridia_vadinBB60_group	__	4.07383	Sed + Inu	3.73737	0.0163092
d__Bacteria	p__Firmicutes	c__Clostridia	o__Oscillospirales	f__Oscillospiraceae	g__Colidextribacter	__	3.57469	Sed + Inu	2.93901	0.037373
d__Bacteria	p__Firmicutes	c__Clostridia	o__Lachnospirales	f__Lachnospiraceae	g__Lachnospiraceae_UCG_006	s__Clostridium_sp_	3.12284	Sed + Inu	2.67012	0.037373
d__Bacteria	p__Firmicutes	c__Clostridia	o__Lachnospirales	f__Lachnospiraceae	g__Lachnospiraceae_NK4A136_group	__	2.43277	Sed + Inu	2.35225	0.0222296
d__Bacteria	p__Actinobacteriota	c__Coriobacteriia	o__Coriobacteriales	f__Atopobiaceae	g__Olsenella	__	2.19855	Sed + Inu	2.27906	0.0326303
Feature	Feature	Feature	Feature	Feature	Feature	Feature	LDA	Group	Value	PValue
d__Bacteria	p__Firmicutes	c__Clostridia	o__Oscillospirales	f__Oscillospiraceae	g__Colidextribacter	s__Firmicutes_bacterium	3.83319	Sed	3.30142	0.0104056
d__Bacteria	p__Firmicutes	c__Clostridia	o__Oscillospirales	f___Eubacterium__coprostanoligenes_group	g___Eubacterium__coprostanoligenes_group	__	3.55661	Sed	3.08058	0.00394775
d__Bacteria	p__Firmicutes	c__Clostridia	o__Oscillospirales	f__Oscillospiraceae	g__NK4A214_group	s__unidentified	3.36238	Sed	2.7017	0.0163092
d__Bacteria	p__Firmicutes	c__Clostridia	o__Lachnospirales	f__Lachnospiraceae	g__Marvinbryantia	s__Clostridiales_bacterium	3.12375	Sed	2.45463	0.0163092
d__Bacteria	p__Firmicutes	c__Clostridia	o__Lachnospirales	f__Lachnospiraceae	g__Lachnoclostridium	__	3.04443	Sed	2.66965	0.0360487
d__Bacteria	p__Bacteroidota	c__Bacteroidia	o__Bacteroidales	f__Bacteroidaceae	g__Bacteroides		5.73911	Ex + Inu	4.68761	0.0249747
d__Bacteria	p__Bacteroidota	c__Bacteroidia	o__Bacteroidales	f__Muribaculaceae	g__Muribaculum	s__Muribaculum_intestinale	4.26087	Ex + Inu	3.84995	0.00394775
d__Bacteria	p__Firmicutes	c__Clostridia	o__Clostridia_vadinBB60_group	f__Clostridia_vadinBB60_group	g__Clostridia_vadinBB60_group	__	3.60466	Ex + Inu	3.28394	0.00394775
d__Bacteria	p__Firmicutes	c__Clostridia	o__Clostridia_UCG_014	f__Clostridia_UCG_014	g__Clostridia_UCG_014	s__gut_metagenome	2.39003	Ex + Inu	2.7863	0.0222296
d__Bacteria	p__Firmicutes	c__Clostridia	o__Lachnospirales	f__Lachnospiraceae	g__Coprococcus	s__Clostridium_sp_	2.31866	Ex + Inu	2.61171	0.0463198
"Recipient"
Feature	Feature	Feature	Feature	Feature	Feature	Feature	LDA	Group	Value	PValue
d__Bacteria	p__Bacteroidota	c__Bacteroidia	o__Bacteroidales	f__Bacteroidaceae	g__Bacteroides		5.73354	Sham	5.15965	0.00012837843044857428
d__Bacteria	p__Firmicutes	c__Clostridia	o__Clostridiales	f__Clostridiaceae	g__Clostridium_sensu_stricto_1	__	4.06579	Sham	3.81008	0.01990462775032341
d__Bacteria	p__Firmicutes	c__Clostridia	o__Oscillospirales	f__Oscillospiraceae	g__Flavonifractor		4.05033	Sham	3.74848	1.7868093962864527e-05
d__Bacteria	p__Firmicutes	c__Clostridia	o__Lachnospirales	f__Lachnospiraceae	g__Blautia	__	3.72061	Sham	3.39943	9.556973431881002e-05
d__Bacteria	p__Firmicutes	c__Bacilli	o__Erysipelotrichales	f__Erysipelotrichaceae	g__Turicibacter	__	3.68035	Sham	3.36332	2.493544560174853e-06
d__Bacteria	p__Bacteroidota	c__Bacteroidia	o__Bacteroidales	f__Rikenellaceae	g__Alistipes		4.98715	Sed-R	4.67453	0.00012057296903995305
d__Bacteria	p__Firmicutes	c__Bacilli	o__Lactobacillales	f__Lactobacillaceae	g__Lactobacillus		4.7752	Sed-R	4.41561	0.003459311602070095
d__Bacteria	p__Firmicutes	c__Clostridia	o__Lachnospirales	f__Lachnospiraceae	g__Blautia		4.65906	Sed-R	4.3134	0.0008014867755830254
d__Bacteria	p__Firmicutes	c__Clostridia	o__Lachnospirales	f__Lachnospiraceae	g__Blautia	s__Lachnospiraceae_bacterium	4.6399	Sed-R	4.32013	0.002436434960493144
d__Bacteria	p__Firmicutes	c__Bacilli	o__Erysipelotrichales	f__Erysipelotrichaceae	g__Faecalibaculum	s__Faecalibaculum_rodentium	4.60992	Sed-R	4.03681	0.03738974084459606
d__Bacteria	p__Firmicutes	c__Clostridia	o__Oscillospirales	f__Oscillospiraceae	g__Colidextribacter		4.31629	Ex-R	3.68242	0.041414838659393514
d__Bacteria	p__Firmicutes	c__Clostridia	o__Oscillospirales	f__Oscillospiraceae	g__Colidextribacter	s__Firmicutes_bacterium	4.19389	Ex-R	3.80569	0.00079554073102883
d__Bacteria	p__Bacteroidota	c__Bacteroidia	o__Bacteroidales	f__Muribaculaceae	g__Muribaculum	s__Muribaculum_intestinale	4.17176	Ex-R	3.72732	0.01802178139884691
d__Bacteria	p__Firmicutes	c__Clostridia	o__Lachnospirales	f__Lachnospiraceae	g__Blautia	s__uncultured_Clostridiales	3.76041	Ex-R	3.46728	0.004353140829019068
d__Bacteria	p__Firmicutes	c__Clostridia	o__Oscillospirales	f___Eubacterium__coprostanoligenes_group	g___Eubacterium__coprostanoligenes_group		3.72809	Ex-R	3.24229	0.04409394679431181
d__Bacteria	p__Bacteroidota	c__Bacteroidia	o__Bacteroidales	f__Rikenellaceae	g__Alistipes	s__Alistipes_finegoldii	4.71694	Sed + Inu-R	4.40849	0.00012936768320502928
d__Bacteria	p__Proteobacteria	c__Alphaproteobacteria	o__Rhodospirillales	f__uncultured	g__uncultured	s__Azospirillum_sp_	3.28155	Sed + Inu-R	2.98607	3.62070075602827e-05
d__Bacteria	p__Firmicutes	c__Clostridia	o__Clostridia_UCG_014	f__Clostridia_UCG_014	g__Clostridia_UCG_014	s__uncultured_Lactococcus	2.86998	Sed + Inu-R	2.61707	0.0014566012088697371
d__Bacteria	p__Firmicutes	c__Clostridia	o__Clostridia_vadinBB60_group	f__Clostridia_vadinBB60_group	g__Clostridia_vadinBB60_group	__	1.79603	Sed + Inu-R	2.35962	0.027892670201801157
d__Bacteria	p__Verrucomicrobiota	c__Verrucomicrobiae	o__Verrucomicrobiales	f__Akkermansiaceae	g__Akkermansia	s__Akkermansia_muciniphila	5.52519	Ex + Inu-R	5.18971	0.0006659526066694997
d__Bacteria	p__Firmicutes	c__Clostridia	o__Lachnospirales	f__Lachnospiraceae	g__A2		4.49261	Ex + Inu-R	3.94618	0.04651973425851105
d__Bacteria	p__Bacteroidota	c__Bacteroidia	o__Bacteroidales	f__Prevotellaceae	g__Alloprevotella	s__uncultured_Bacteroidales	4.48631	Ex + Inu-R	4.05388	0.007925583030561052
d__Bacteria	p__Firmicutes	c__Bacilli	o__Erysipelotrichales	f__Erysipelatoclostridiaceae	g__Erysipelatoclostridium		4.06283	Ex + Inu-R	3.60356	0.0016412629798258087
d__Bacteria	p__Firmicutes	c__Clostridia	o__Oscillospirales	f__Oscillospiraceae	g__Oscillibacter	s__Oscillibacter_sp_	4.03456	Ex + Inu-R	3.69997	0.00014500277676622987
